# Supplementary material for: The Stairway to Antibiotic Heaven: A Scaffolded Video Series on Empiric Antibiotic Selection for Fourth-Year Medical Students
Source: MedEdPORTAL. 2020 Nov 30;16:11036. doi: 10.15766/mep_2374-8265.11036 (PMC7703485; doi:10.15766/mep_2374-8265.11036)
Supplement: Supplementary file 1 — Video 1-Introduction.mp4Video 2-Amoxicillin.mp4Video 3-Ceftriaxone.mp4Video 4-Vancomycin and Azithromycin.mp4Video 5-Piperacillin-Tazobactam and Ampicillin-Sulbactam.mp4Video 6-Cefepime.mp4Video 7-Aminoglycosides.mp4Video 8-Carbapenems.mp4Embedded Questions.docxPre- and Posttest Question Bank.docxPostvideo Survey.docx [file mep_2374-8265.11036-s001.zip]

Archive with 12 entries (12 files):
- _Educational_Summary_Report_11036.pdf
- A. Video 1-Introduction.mp4
- B. Video 2-Amoxicillin.mp4
- C. Video 3-Ceftriaxone.mp4
- D. Video 4-Vancomycin and Azithromycin.mp4
- E. Video 5-Piperacillin-Tazobactam and Ampicillin-Sulbactam.mp4
- F. Video 6-Cefepime.mp4
- G. Video 7-Aminoglycosides.mp4
- H. Video 8-Carbapenems.mp4
- I. Embedded Questions.docx
- J. Pre- and Posttest Question Bank.docx
- K. Postvideo Survey.docx
